# Supplementary material for: Spatially resolved multi-omics highlights cell-specific metabolic remodeling and interactions in gastric cancer
Source: Nat Commun. 2023 May 10;14:2692. doi: 10.1038/s41467-023-38360-5 (PMC10172194; doi:10.1038/s41467-023-38360-5)
Supplement: Supplementary file 3 — Supplementary Data 1 [file 41467_2023_38360_MOESM3_ESM.xlsx]

## Sheet: FA
FA-16:0	Ion intensities
TT	27.4	30.1	29.4	35.4	27.1	29.3
TG	21.9	22.6	20.3	30.5	25.4	29.8
NE	14.5	17	17.9	17.5	15	15.8
IM	14.6	16.5	15.9	16.5	15.9	19.1
LT	18.1	19.9	16.4	17.3	21.3	19.2
MM	13	12.5	11.9	11.1	12.6	14.8
PM	14.1	12.3	13.4	14	13.5	14.8
LM	9.3	8.4	10.9	13.8	10.5	12.7
CNT	9.8	6.1	10.6	9.7	9.3	11.5
FA-18:2	Ion intensities
TT	66.9	68.6	63.6	89.3	50.2	74
TG	35.4	35.1	25.1	75.7	45.9	75.8
NE	27.2	30.2	32.9	30.4	23	35.6
IM	33.4	34.8	34.8	37.7	33.4	42.9
LT	14.8	14.2	13.8	14.3	16.9	18.8
MM	11.8	11	10.1	10.4	11.4	12.3
PM	15.5	12.8	20.2	13	18.8	15.5
LM	10.9	10	10.7	13.5	10.9	13
CNT	8.7	5.4	8.3	7.6	6.6	10
FA-20:4	Ion intensities
TT	18.6	18.6	19.7	14	20.4	16.4
TG	19.7	18.1	17.9	25.8	28.8	37
NE	10.6	14.6	12.7	15.6	15.5	16.1
IM	12.2	13.7	13.9	14.6	14.7	15
LT	16.7	18.6	20.1	19.6	17.4	22.2
MM	12.3	8.7	8	8.8	9.6	11
PM	16.9	16.1	20.9	13.4	16.6	15.8
LM	11	10.9	9	11.1	9.6	8.9
CNT	2	1.8	2	1.7	2	2.2

## Sheet: PC
PC-32:0	Ion intensities
TT	17.5	21.1	25.1	18.1	29	32.5
TG	53.6	34.5	45.3	43.6	30.5	25.4
NE	30.2	34.3	29.1	25.3	23.9	26.4
IM	33.3	22.6	17.6	16.9	21.7	26.7
LT	61	99.1	112.8	91	82.7	84.7
MM	17.8	24.2	24.9	24	29.2	19.4
PM	28.6	33.1	32.5	30.4	32.9	29.1
LM	21.8	21.8	20.2	20	15.9	18.4
CNT	19	19.3	19.2	19.8	24.2	16.9
PC-34:1	Ion intensities
TT	112	108	110	108	107	113
TG	100	88.2	87.4	97.6	108	107
NE	123	115	98	106	109	119
IM	118	111	110	126	121	101
LT	68.7	78.1	82.5	77.5	85.4	80.8
MM	41.3	52.7	54.4	45.7	73.9	59.2
PM	57.1	60.5	68.2	61.8	53.9	59.7
LM	49.4	62.9	62	66.1	61	56
CNT	31	27.3	25.7	31.5	26	28.9
PC-38:4	Ion intensities
TT	20.4	23.5	26.4	23.1	23.5	32.3
TG	57.3	44.8	54.5	58	36.4	31.1
NE	28.1	36.1	33.8	26.1	26.2	31.3
IM	33.1	25.2	19.9	21.6	24.1	29.9
LT	78.6	85.8	78.9	75.9	65.5	68.2
MM	32.1	45.4	48	50.8	57.8	44
PM	69.1	70	74	63.3	57.5	60
LM	40	36.8	39.7	40.1	35.9	29.7
CNT	20.4	15.1	12.9	17.7	17	21.7

## Sheet: PE
PE-34:0	Ion intensities
TT	5.8	5.1	6.4	5	7.5	5.4
TG	7.3	7	7	7	8.7	7.6
NE	4.9	5.9	4.5	5.4	5.2	5.2
IM	3.9	4.4	4.4	3.9	5	4.8
LT	14.1	20.8	17.2	20.6	20	18.1
MM	5.8	5.4	5.2	4.4	5.9	4.9
PM	8.4	8	8.3	7.8	7	10.1
LM	5.3	3.8	4.2	6.3	4.9	5.2
CNT	3.3	3.3	2	2.9	3.7	1.9
PE-36:1	Ion intensities
TT	35.2	31.7	34.8	33.4	28.5	31.7
TG	23.9	21.7	21.3	28.6	23	28.3
NE	30.8	29.7	32.2	35.4	20	39
IM	30.3	35.2	32.9	34.5	32.9	32.1
LT	18.1	19.4	18.5	19.8	22.3	21
MM	17.4	11.2	11.3	12	12.5	17
PM	17.4	15.9	20	15.1	18.1	19.3
LM	15.4	16.1	17	23.1	14.5	18.3
CNT	2.4	3.5	2	2.7	3.7	1.5
PE-38:4	Ion intensities
TT	29.7	28.7	26.3	25.2	31.2	25.1
TG	32.5	33.3	35.1	34.5	40.8	34
NE	17.8	24.9	20.1	27.2	25.1	25.1
IM	14.9	19.3	18.6	17.6	20.9	17.2
LT	40.3	49.9	45.2	51.3	50.2	46.9
MM	27.7	18.5	16.4	17.4	19.1	24.4
PM	33.3	32.5	32.7	26.4	28.7	33.2
LM	21.5	17.6	18.9	26.6	22.9	23.6
CNT	1.2	2.7	1.4	2.1	2.6	0.7

## Sheet: PI
PI-34:1	Ion intensities
TT	11.3	8.7	8.1	9.7	7.8	7.5
TG	4.2	3.8	3.4	4.8	4.3	4.3
NE	16.3	11.3	14.1	12.8	7	11.7
IM	19.6	20	19.7	21	18.6	17.8
LT	2.5	2.3	2	2.2	2.5	2.3
MM	2.4	1.6	1.6	1.8	1.7	3
PM	1.8	1.8	1.8	1.7	2.2	1.6
LM	1.8	2.2	2.1	3.3	2	3.2
CNT	0.6	0.7	0.6	0.8	0.5	0.6
PI-36:1	Ion intensities
TT	25.8	23.1	20.3	26.4	12.8	17.2
TG	6.9	5.9	4.7	7.7	6.8	7.3
NE	19.7	14.5	18	18	6.9	15.4
IM	23.3	22.9	22.5	24.9	22.4	22.3
LT	2.7	1.9	2.3	2.1	2.2	2.5
MM	2.1	1.4	1.4	1.6	1.5	2
PM	2.4	2.1	2.3	1.7	3.1	3.1
LM	2.3	2.2	2.6	4	2.5	3.1
CNT	0.5	0.7	0.5	0.6	0.5	0.7
PI-38:1	Ion intensities
TT	84.5	87.6	70.8	66.1	93	67.1
TG	84.5	86.6	82.1	75.7	100	72.7
NE	39.6	58.8	50.6	66.9	60.8	56.7
IM	29.4	40.5	38.6	31.2	43.7	33.3
LT	94.9	87.4	83.8	92.4	94.2	93.3
MM	53.1	35.8	29.1	29.3	35	44.5
PM	73.2	65.7	70.7	53.1	56.9	65.7
LM	46.6	46.1	46.8	53.1	57.9	53.5
CNT	2	5.4	2.6	4.5	5.1	1.7

## Sheet: PS
PS-36:1	Ion intensities
TT	7.9	7.8	5.5	6.7	7.5	6.9
TG	6	6.2	6.6	6.2	5	4.7
NE	6.7	7.1	7.5	7.9	7.2	7.5
IM	7.8	8.9	9	9.7	9.5	9.4
LT	6	5.9	6.4	5.9	7.4	6.3
MM	6.7	4.7	3.9	4.4	4.5	6.8
PM	5.9	6.7	6	5.2	4.8	5.2
LM	6.3	6.5	7.2	8.5	7.3	7.5
CNT	0.6	0.9	0.6	0.7	0.9	0.4
PS-38:4	Ion intensities
TT	3	3.1	3.7	2.5	3.5	3.2
TG	3.2	3.3	3.8	2.8	2.8	2.7
NE	3.5	3.2	3.4	3.4	4	3.3
IM	4.3	4.2	4.7	5	4.5	3.9
LT	3.8	4.1	4	3.7	3.8	3.6
MM	4.5	3.4	3	3.4	3.5	4.7
PM	4	4.1	4	3.8	3.4	4
LM	3.4	3.7	4.2	4.2	4.1	4.2
CNT	0.5	1	0.5	0.8	0.9	0.5
PS-38:6	Ion intensities
TT	1.1	1.1	1.3	1.2	1.4	1.1
TG	1.5	1.3	1.3	1.6	1.3	1.3
NE	1.3	1.2	1.2	1.4	1.3	1.2
IM	1	1	0.9	1	1.1	1
LT	1.3	1.5	1.4	1.5	1.4	1.5
MM	1.8	1.4	1.5	1.7	1.5	2
PM	1.4	1.5	1.6	1.6	1.6	1.8
LM	1.2	1.5	1.3	1.4	1.2	1.4
CNT	0.5	0.7	0.6	0.5	0.6	0.4

## Sheet: PG
PG-38:3	Ion intensities
TT	7.6	7.5	10.1	8.5	11.7	10.2
TG	8.1	8.2	8.4	7.8	7	7.3
NE	5.3	6.2	4.8	4.9	7.1	4.2
IM	3.9	4.1	4.9	4.2	4.6	4.1
LT	7.9	6.6	6.8	6.5	7.3	7.3
MM	11.3	8.1	9.4	9.9	11	11.7
PM	7.8	7.2	7.1	7.3	6.9	5.6
LM	9.2	10.4	9.4	11.6	9.6	10.2
CNT	3.4	5.1	2.8	4.3	6	2
PG-38:4	Ion intensities
TT	9.8	10.1	14.1	9.3	17.6	14.5
TG	13	13	13.7	11.5	9.8	9.8
NE	8.4	10.2	7.6	7.7	12	6.6
IM	5.1	6.2	7.6	5.6	6.3	6.1
LT	19.1	14.6	16.9	15.1	19.7	19.8
MM	20.5	14.2	14.2	14.5	16.1	19.6
PM	13.8	12.6	13.4	13.3	12.6	12.2
LM	15.5	17.3	19.1	18.9	19.7	18.6
CNT	3.9	6.3	3.5	5.7	8.2	2.5
PG-38:5	Ion intensities
TT	6	6.7	7.3	5	10.6	8.2
TG	8.6	8.7	9.8	7.8	7.3	5.9
NE	4.3	5.7	4.8	5	7.5	4.3
IM	3.7	4.1	4.9	4.3	4.5	3.7
LT	16.1	11.3	13.4	13.4	14.6	15.8
MM	12.2	9.1	9	8.7	10.2	11.6
PM	9.1	9.4	9.6	8.5	7.8	8.7
LM	10.8	10.6	11	10.3	11.9	10.8
CNT	1.9	3.7	1.8	3.3	3.9	1.2
