# Supplementary material for: Spatially resolved multi-omics highlights cell-specific metabolic remodeling and interactions in gastric cancer
Source: Nat Commun. 2023 May 10;14:2692. doi: 10.1038/s41467-023-38360-5 (PMC10172194; doi:10.1038/s41467-023-38360-5)
Supplement: Supplementary file 4 — Supplementary Data 2 [file 41467_2023_38360_MOESM4_ESM.xlsx]

## Sheet: Glucose
	NE	SGS	TT
Ion intensities	445715	377601	399959
	276242	232420	411871
	403699	360973	349853
	279908	283852	299315
	270808	394471	339785
	384443	459713	349853

## Sheet: Glucose-phosphate
	NE	SGS	TT
Ion intensities	162151	126672	134713
	128756	81766	162936
	77945	127197	170919
	77720	165685	157118
	116623	124242	156723
	96417	113030	170919

## Sheet: Lactic acid
	NE	SGS	TT
Ion intensities	1465882	8663723	6527148
	4303207	6175782	7173540
	2.32469e+06	5498565	8003164
	1889260	6890114	8511628
	3111945	6810453	5.96127e+06
	1112917	4919792	8003164

## Sheet: Succinic acid
	NE	SGS	TT
Ion intensities	75747.3	479155	851555
	174589	260059	779293
	252192	289969	524246
	161398	291295	474991
	151022	372735	645122
	95725.3	335777	524246

## Sheet: Malic acid
	NE	SGS	TT
Ion intensities	1.22654e+06	491034	785695
	673816	361530	797798
	1.13401e+06	215975	381032
	626601	223277	280234
	662789	173898	477861
	844691	239225	381032

## Sheet: Histidine
	NE	SGS	TT
Ion intensities	32624	24210	22593
	24831	12532	25690
	25062	19397	25706
	18370	43861	27877
	28311	33208	24157
	33769	25648	25706

## Sheet: Histamine
	NE	SGS	TT
Ion intensities	2.33158e+06	525696	52137.1
	2111332	238030	41111.2
	2.31921e+06	220750	74820.7
	2749511	423258	34526
	1987452	305434	56432
	2165076	242325	65341

## Sheet: FA-18-1
	NE	SGS	TT
Ion intensities	16	13.5	27.5
	20	14.3	23.9
	16	16.6	28.8
	20.4	17.1	26.6
	15.1	14.1	24.4
	16.7	13.3	24.5

## Sheet: LysoPC-16-1
	NE	SGS	TT
Ion intensities	2.43	4.89	7.01
	2.92	4.45	5.75
	2.45	4.31	6.4
	2.65	4.09	7.15
	2.08	5.11	6.03
	2.89	4.23	5.745

## Sheet: C26-2-OH-SFT
	NE	SGS	TT
Ion intensities	1.08	2.51	3.14
	1.23	2.2	2.93
	1.11	2.55	2.57
	1.33	1.9	2.2
	1.04	2.87	2.39
	1.4	2.41	2.76

[truncated: 4 more sheets: C22-0-OH-SFT, C22-1-OH-SFT, C24-0-OH-SFT, C24-1-OH-SFT]
