# Supplementary material for: Spatially resolved multi-omics highlights cell-specific metabolic remodeling and interactions in gastric cancer
Source: Nat Commun. 2023 May 10;14:2692. doi: 10.1038/s41467-023-38360-5 (PMC10172194; doi:10.1038/s41467-023-38360-5)
Supplement: Supplementary file 5 — Supplementary Data 3 [file 41467_2023_38360_MOESM5_ESM.xlsx]

## Sheet: Pathways enriched in SGS tissue
#Term	Database	ID	Input number	Background number	P-Value	Corrected P-Value	Input	Hyperlink
Oxidative phosphorylation	KEGG PATHWAY	hsa00190	14	133	1.07529e-21	7.28326e-20	NDUFA6|NDUFAB1|COX5A|UQCR10|ATP5F1E|ATP5PF|NDUFB4|NDUFB3|UQCRQ|NDUFS6|UQCR11|ATP5MC3|COX7B|COX7A2	http://www.genome.jp/kegg-bin/show_pathway?hsa00190/hsa:4709%09red/hsa:9377%09red/hsa:29796%09red/hsa:1347%09red/hsa:4700%09red/hsa:1349%09red/hsa:4706%09red/hsa:514%09red/hsa:4726%09red/hsa:4710%09red/hsa:27089%09red/hsa:10975%09red/hsa:522%09red/hsa:518%09red
Metabolic pathways	KEGG PATHWAY	hsa01100	17	1433	4.5664e-11	5.61015e-10	NDUFA6|NDUFAB1|CA2|COX5A|ATP5F1E|UQCR11|ATP5PF|NDUFB4|NDUFB3|UQCRQ|UQCR10|AKR1B10|NDUFS6|IDH2|ATP5MC3|COX7B|COX7A2	http://www.genome.jp/kegg-bin/show_pathway?hsa01100/hsa:760%09red/hsa:4709%09red/hsa:29796%09red/hsa:1347%09red/hsa:9377%09red/hsa:4700%09red/hsa:1349%09red/hsa:4706%09red/hsa:514%09red/hsa:4726%09red/hsa:4710%09red/hsa:27089%09red/hsa:3418%09red/hsa:57016%09red/hsa:10975%09red/hsa:522%09red/hsa:518%09red
Antigen processing and presentation	KEGG PATHWAY	hsa04612	5	77	1.8955e-07	1.63013e-06	HSPA8|HLA-DRA|HLA-DRB1|HSPA5|HLA-DRB5	http://www.genome.jp/kegg-bin/show_pathway?hsa04612/hsa:3312%09red/hsa:3122%09red/hsa:3123%09red/hsa:3309%09red/hsa:3127%09red
Hematopoietic cell lineage	KEGG PATHWAY	hsa04640	4	97	1.91499e-05	0.000109793	HLA-DRA|HLA-DRB1|TFRC|HLA-DRB5	http://www.genome.jp/kegg-bin/show_pathway?hsa04640/hsa:7037%09red/hsa:3122%09red/hsa:3123%09red/hsa:3127%09red
IL-17 signaling pathway	KEGG PATHWAY	hsa04657	3	93	0.000458541	0.00127208	MUC5B|S100A7|S100A9	http://www.genome.jp/kegg-bin/show_pathway?hsa04657/hsa:727897%09red/hsa:6278%09red/hsa:6280%09red
Protein export	KEGG PATHWAY	hsa03060	2	23	0.000694589	0.00181014	SEC61G|HSPA5	http://www.genome.jp/kegg-bin/show_pathway?hsa03060/hsa:23480%09red/hsa:3309%09red
Complement and coagulation cascades	KEGG PATHWAY	hsa04610	2	79	0.00709467	0.0152535	C1QB|C1QA	http://www.genome.jp/kegg-bin/show_pathway?hsa04610/hsa:713%09red/hsa:712%09red
HIF-1 signaling pathway	KEGG PATHWAY	hsa04066	2	109	0.0129765	0.0253632	RBX1|TFRC	http://www.genome.jp/kegg-bin/show_pathway?hsa04066/hsa:7037%09red/hsa:9978%09red
