# Supplementary material for: Spatially resolved multi-omics highlights cell-specific metabolic remodeling and interactions in gastric cancer
Source: Nat Commun. 2023 May 10;14:2692. doi: 10.1038/s41467-023-38360-5 (PMC10172194; doi:10.1038/s41467-023-38360-5)
Supplement: Supplementary file 6 — Supplementary Data 4 [file 41467_2023_38360_MOESM6_ESM.xlsx]

## Sheet: Cell cluster annotation 
	Cell Type	Cell Marker
Cluster1	Smooth muscle cell(mainly) Monocyte NKT cell dendritic cell	MYH11,CNN1; DES,ITGA8; SYNM; MYH11
Cluster2	tumor cell and tumor like cell(almost total) NKT	CD24,CCT5,CLDN18,OLFM4,MAGEA4; PCNA,SLC25A5
Cluster3	heterogeneous including Cancer stem cell Secretory cell Glial cell	PSCA,TACSTD2; PIGR; SCD
Cluster4	cancer cell(mainly) Plasma B cell	ANPEP,ALDOB,CDH17; IGHA1,IGHA2
Cluster5	epithelial cells(mainly) B cell NKT cell	IGHA2,IGKC; NCOR1
Cluster6	Plasma B cell(mainly) Paneth cell	IGHG1,IGHG3,IGLC3,IGKC,MZB1; C1QA,PLCG2
Cluster7	Endothelial cell(mainly） Plasmacytoid dendritic cell	ANTXR1,THBS2,CST1; IGFBP3
Cluster8	Intestinal like endothelial cell(mainly） Monocyte Glial cell	CCL14,ACKR1,CLDN5; CFD; CLU,GPX3
Cluster9	B cell including Plasma B cell and Follicular B cells(almost total) Th2 like CD4+ T cell	IGLC1,IGHG2,IGLC2,IGHG3,IGHG4,IGHM,IGHG1;MZB1,CXCR4;HLA-DQA1; TRBC2,CXCR4
Cluster10	NKT cell Intestinal like endothelial cell DC cell B cell	MTRNR2L12,PLCG2,TGFBR3,CFH; SFRP1,ACKR1; DST; IGF1
