# Supplementary material for: Spatially resolved multi-omics highlights cell-specific metabolic remodeling and interactions in gastric cancer
Source: Nat Commun. 2023 May 10;14:2692. doi: 10.1038/s41467-023-38360-5 (PMC10172194; doi:10.1038/s41467-023-38360-5)
Supplement: Supplementary file 7 — Supplementary Data 5 [file 41467_2023_38360_MOESM7_ESM.xlsx]

## Sheet: Glutamine
	CNT	NE	LT	PLT	SGS	TT
Ion intensities	106865	40395.6	115666	16260.6	20196.6	47614.6
	72453.6	38446.6	79654.6	14731.6	22628.6	44313.6
	114959	78243.6	88627.6	16260.6	23994.6	56035.6
	106274	56750.6	84444.6	12752.6	9112.63	50409.6
	83934.6	39407.6	69772.6	3300.63	18952.6	39740.6
	64105.6	33343.6	87647.6	16307.6	16498.6	56035.6

## Sheet: Glutamate
	CNT	NE	LT	PLT	SGS	TT
Ion intensities	786627	930071	676070	1.43821e+06	1.43833e+06	1.64544e+06
	576160	636907	810885	1.27723e+06	1.12236e+06	1.84122e+06
	811587	690791	630689	1.43821e+06	1.19434e+06	1.65322e+06
	822903	537227	766422	1.4524e+06	1.25028e+06	1.67192e+06
	782694	622965	589233	929227	1.37948e+06	1.43133e+06
	644050	656508	537888	1.13998e+06	1.20758e+06	1.65322e+06

## Sheet: Arachidonic acid
	CNT	NE	LT	PLT	SGS	TT
Ion intensities	1.98	17.8	9.02	16.9	8.68	9.38
	1.66	11.3	12.1	16.5	8.15	8.61
	2.94	11.8	10.6	22	8.7	13.6
	3.7	9.85	9.48	22.5	7.36	13.4
	5.23	13.2	12	20.4	9.2	11.1
	3.97	15.5	11.7	20.7	10.8	10.7

## Sheet: docosatetraenoic acid
	CNT	NE	LT	PLT	SGS	TT
Ion intensities	0.88	1.22	2.55	4.04	1.51	2.5
	0.75	1.47	3.3	4.41	1.3	2.42
	0.71	1.62	2.65	5.76	1.52	3.55
	0.88	1.44	2.14	5.93	1.05	3.8
	1.14	1.68	2.59	4.73	1.84	2.88
	1.1	1.97	1.77	4.53	2.4	3.08

## Sheet: Docosapentaenoic acid
	CNT	NE	LT	PLT	SGS	TT
Ion intensities	0.69	1.56	1.47	2.38	1.44	1.61
	0.64	1.31	2.24	2.38	1.27	1.64
	0.96	1.17	1.54	2.93	1.41	2.08
	0.89	1.12	1.43	2.77	1.32	2.08
	0.91	1.93	1.59	2.46	1.39	1.76
	0.94	2.04	1.57	2.43	1.49	1.91

## Sheet: Docosahexaenoic acid
	CNT	NE	LT	PLT	SGS	TT
Ion intensities	0.72	2.76	1.5	3.27	2.17	1.9
	0.74	1.45	1.63	3.4	1.9	1.97
	1.06	1.82	1.5	4.03	2.39	2.25
	1.01	1.61	1.3	4.24	2.07	2.34
	1.21	2.23	1.7	3.55	2.11	2.35
	1.05	2.57	1.61	3.26	2.27	2.33
