# Supplementary material for: Spatially resolved multi-omics highlights cell-specific metabolic remodeling and interactions in gastric cancer
Source: Nat Commun. 2023 May 10;14:2692. doi: 10.1038/s41467-023-38360-5 (PMC10172194; doi:10.1038/s41467-023-38360-5)
Supplement: Supplementary file 8 — Supplementary Data 6 [file 41467_2023_38360_MOESM8_ESM.xlsx]

## Sheet: Glutamine
Number	Days	Weight（g）	Long diameter (mm)	Short diameter (mm)	Volume (mm3)
1	21	21.7	13.19	10.96	792.202
2	21	23.1	11.05	8.77	424.944
3	21	19.2	12.02	9.54	546.98
